# Supplementary material for: Cooperative Interaction of Nck and Lck Orchestrates Optimal TCR Signaling
Source: Cells. 2021 Apr 7;10(4):834. doi: 10.3390/cells10040834 (PMC8068026; doi:10.3390/cells10040834)
Supplement: Supplementary file 1 [file cells-10-00834-s001.zip]

Archive with 7 entries (6 files):
- Hartl_Supp_Figure_1.png
- __MACOSX/
- __MACOSX/._Hartl_Supp_Figure_1.png
- Hartl_Supp_Figure_2.png
- __MACOSX/._Hartl_Supp_Figure_2.png
- Hartl_Supp_Figure_3.png
- __MACOSX/._Hartl_Supp_Figure_3.png
